# Supplementary material for: The regulation of Xrp1 expression by uORFs and main ORF sequences and its function in Drosophila disease models
Source: PLoS Genet. 2026 Jun 10;22(6):e1012203. doi: 10.1371/journal.pgen.1012203 (PMC13268129; doi:10.1371/journal.pgen.1012203)
Supplement: S1 Data — Measurement values used to generate graphs and all raw image files used in the figures of the manuscript. (XLSX) [file pgen.1012203.s003.xlsx]

## Sheet: Figure 1C
	Percent spliced in				Percent spliced out
Sample	Condition	PSI		Sample	Condition	PSO
WT 1	WT	78.49		WT 1	WT	21.51
WT 2	WT	90.201		WT 2	WT	9.799
WT 3	WT	83.844		WT 3	WT	16.156
GMR_G69D 1	GMR> Rh1 G69D	78.016		GMR_G69D 1	GMR> Rh1 G69D	21.984
GMR_G69D 2	GMR> Rh1 G69D	83.26		GMR_G69D 2	GMR> Rh1 G69D	16.74
GMR_G69D 3	GMR> Rh1 G69D	79.961		GMR_G69D 3	GMR> Rh1 G69D	20.039

## Sheet: Figure 2B
			Brightfield						Fluorescence
Flies otrder: w1118 -> Xrp1 C DsRed -> Xrp1 D DsRed -> Xrp1 F DsRed -> Xrp1 G DsRed

## Sheet: Figure 2C
DsRed intensity
W118	C isoform	D isoform	F isoform	G isoform
16.935	103.354	147.031	11.357	73.652
19.089	142.626	122.713	8.447	24.584
20.036	91.799	88.413	9.385	36.396
16.62	120.185	135.449	14.469	62.874
20.826	76.344	120.958	8.892	42.654
19.773	136.629	101.675	14.614	82.485

## Sheet: Figure 3B
			Xrp1 F 3xHA				Xrp1 F 3xHA mutant
GMR	HA

## Sheet: Figure 3C
HA intensity
Xrp1 F 3xHA	Xrp1 F 3xHA mutant
0.494	17.347
0.077	24.882
0.492	45.228
-1.782	74.796
1.363	104.013

## Sheet: Figure 4A
			crc DsRed
GMR	DsRed

## Sheet: Figure 4B
			crc DsRed
	DsRed
GMR>ninaE^G69D
	Rh1

## Sheet: Figure 4C
			Xrp1 F DsRed
GMR	DsRed

## Sheet: Figure 4D
			Xrp1 F DsRed
	DsRed
GMR>ninaE^G69D
	Rh1

## Sheet: Figure 4E
			Xrp1 F 3xHA
	HA
GMR
	Rh1

[truncated: 10 more sheets: Figure 4F, Figure 4G, Figure 5C, Figure 5D, Figure 6A, Figure 6B, Figure 6C, Figure 6D, Figure S1, Figure S2]
